# Supplementary material for: Delimiting the boundaries of sesamoid identities under the network theory framework
Source: PeerJ. 2020 Aug 17;8:e9691. doi: 10.7717/peerj.9691 (PMC7439958; doi:10.7717/peerj.9691)
Supplement: Supplemental Information 6 — The table contains the adjacency matrix for network construction. [file peerj-08-9691-s006.csv]

cranium	atlas
atlas	V2
V2	V3
V3	V4
V4	V5
V5	V6
V6	V7
V8	sacral vertebra
sacral vertebra	urostyle
sacral vertebra	ilium
sacral vertebra	sacral sesamoid
sacral sesamoid	ilium
ilium	ischium
ilium	pubis
ischium	pubis
suprascapula	cleithrum
cleithrum	scapula
scapula	clavicle
clavicle	coracoid
clavicle	episternum
episternum	omosternum
clavicle	procoracoid
clavicle	epicoracoid
procoracoid	epicoracoid
coracoid	epicoracoid
coracoid	mesosternum
epicoracoid	mesosternum
epicoracoid	episternum
mesosternum	xiphisternum
clavicle	humerus
coracoid	humerus
scapula	humerus
humerus	radioulna
radioulna	radiale
radioulna	ulnare
radiale	ulnare
radiale	EL Y(F)
EL Y(F)	PREP PROX
PREP PROX	PREP DIST
radiale	CARPAL 2
radiale	CARPAL 3-4-5
ulnare	CARPAL 3-4-5
radiale	METC 2
CARPAL 2	METC 2
EL Y(F)	METC 2
CARPAL 3-4-5	METC 3
CARPAL 3-4-5	METC 4
CARPAL 3-4-5	METC 5
METC 2	FFI D2
FFI D2	FFII D2
METC 3	FFI D3
FFI D3	FFII D3
METC 4	FFI D4
FFI D4	FFII D4
FFII D4	FFIII D4
METC 5	FFI D5
FFI D5	FFII D5
FFII D5	FFIII D5
HFII D1	HFI D1
HFI D1	METT 1
HFII D2	HFI D2
HFI D2	METT 2
HFIII D3	HFII D3
HFII D3	HFI D3
HFI D3	METT 3
HFIV D4	HFIII D4
HFIII D4	HFII D4
HFII D4	HFI D4
HFI D4	METT 4
HFIII D5	HFII D5
HFII D5	HFI D5
HFI D5	METT 5
METT 1	METT 2
METT 2	METT 3
METT 3	METT 4
METT 4	METT 5
PREH DIST	PREH PROX
EL Y(H)	METT 1
EL Y(H)	PREH PROX
PREH PROX	METT 1
EL Y(H)	TARSAL 1
TARSAL 1	METT 2
TARSAL 1	TARSAL 2-3
TARSAL 2-3	METT 2
TARSAL 2-3	METT 3
tibiale	EL Y(H)
tibiale	TARSAL 1
tibiale	TARSAL 2-3
fibulare	TARSAL 2-3
fibulare	METT 5
tibiale	TIBFIB
fibulare	TIBFIB
TIBFIB	femur
TIBFIB	femur
HFI D1	glide mett D1
glide mett D1	METT 1
HFI D2	glide mett D2
glide mett D2	METT 2
HFII D3	glide inter HFII-I D3
glide inter HFII-I D3	HFI D3
HFI D3	glide mett D3
glide mett D3	METT 3
HFIII D4	glide inter HFIII-II D4
glide inter HFIII-II D4	HFII D4
HFII D4	glide inter HFII-I D4
glide inter HFII-I D4	HFI D4
HFI D4	glide mett D4
glide mett D4	METT 4
HFII D5	glide inter HFII-I D5
glide inter HFII-I D5	HFI D5
HFI D5	glide mett D5
glide mett D5	METT 5
TIBFIB	CARTILAGO SESAMOIDE
CARTILAGO SESAMOIDE	Ses1 aponeurosis
CARTILAGO SESAMOIDE	Ses2 aponeurosis
CARTILAGO SESAMOIDE	HFI D1
CARTILAGO SESAMOIDE	HFI D2
CARTILAGO SESAMOIDE	HFI D3
femur	OS SESAMOIDES
TIBFIB	OS SESAMOIDES
OS SESAMOIDES	Ses1 aponeurosis
OS SESAMOIDES	Ses2 aponeurosis
OS SESAMOIDES	HFI D1
OS SESAMOIDES	HFI D2
OS SESAMOIDES	HFI D3
TIBFIB	Ses1 aponeurosis
tibiale	Ses1 aponeurosis
fibulare	Ses1 aponeurosis
TIBFIB	Ses2 aponeurosis
tibiale	Ses2 aponeurosis
fibulare	Ses2 aponeurosis
Ses1 aponeurosis	Ses2 aponeurosis
Ses1 aponeurosis	HFII D1
Ses1 aponeurosis	HFII D2
Ses1 aponeurosis	HFIII D3
Ses2 aponeurosis	HFI D1
Ses2 aponeurosis	HFII D2
Ses2 aponeurosis	HFIII D3
TIBFIB	Ses flexor digitorum
tibiale	Ses flexor digitorum
fibulare	Ses flexor digitorum
Ses flexor digitorum	HFIII D3
Ses flexor digitorum	HFIV D4
Ses flexor digitorum	HFIII D5
cranium	fascia dorsalis
cranium	V2
cranium	V3
V2	V3
V3	V4
V4	V5
V5	V6
V6	V7
V8	sacral vertebra
cranium	suprascapula
fascia dorsalis	humerus
V4	suprascapula
cranium	urostyle
V3	urostyle
V4	urostyle
V5	urostyle
V6	urostyle
V8	urostyle
sacral vertebra	urostyle
V4	ilium
V5	ilium
V6	ilium
V7	ilium
urostyle	ilium
pubis	xiphisternum
pubis	mesosternum
fascia dorsalis	ilium
fascia dorsalis	suprascapula
fascia dorsalis	xiphisternum
ilium	pubis
fascia dorsalis	xiphisternum
fascia dorsalis	mesosternum
urostyle	femur
ilium	femur
ilium	Patella
ilium	femur
ilium	Patella
ilium	Patella
ilium	femur
ilium	pubis
ilium	femur
ilium	pubis
ischium	femur
ischium	femur
ischium	femur
ischium	femur
ischium	femur
ischium	femur
ilium	Patella
ischium	Patella
ischium	Patella
ischium	Graciella
Graciella	Patella
Graciella	TIBFIB
ilium	TIBFIB
ischium	TIBFIB
femur	tibiale
femur	fibulare
femur	tibiale
femur	fibulare
femur	TIBFIB
TIBFIB	tibiale
femur	Ses1 aponeurosis
femur	Ses2 aponeurosis
Ses1 aponeurosis	PREH PROX
Ses2 aponeurosis	PREH PROX
PREH DIST	PREH PROX
TIBFIB	HFII D1
femur	HFII D2
TIBFIB	HFII D2
femur	HFIII D3
TIBFIB	HFIII D3
TIBFIB	tibiale
TIBFIB	fibulare
tibiale	fibulare
TIBFIB	PREH PROX
TIBFIB	HFIII D3
TIBFIB	HFIII D4
TIBFIB	HFIII D5
tibiale	EL Y(H)
fibulare	EL Y(H)
TIBFIB	tibiale
TIBFIB	METT 2
TIBFIB	METT 3
TIBFIB	METT 4
fibulare	METT 5
femur	PREH PROX
femur	PREH DIST
TIBFIB	PREH PROX
TIBFIB	PREH DIST
femur	METT 1
femur	METT 1
femur	HFI D1
femur	METT 2
femur	HFI D2
femur	METT 3
femur	HFI D3
femur	METT 4
femur	HFI D4
femur	HFI D5
femur	HFI D5
femur	HFII D3
TIBFIB	METT 1
TIBFIB	METT 1
TIBFIB	HFI D1
TIBFIB	METT 2
TIBFIB	HFI D2
TIBFIB	METT 3
TIBFIB	HFI D3
TIBFIB	METT 4
TIBFIB	HFI D4
TIBFIB	HFI D5
TIBFIB	HFI D5
TIBFIB	HFII D3
METT 4	HFI D4
METT 4	HFII D4
METT 4	HFIII D4
METT 4	HFI D5
METT 4	HFII D5
TARSAL 2-3	METT 1
TARSAL 2-3	HFI D1
TARSAL 2-3	METT 1
fibulare	METT 2
fibulare	METT 1
fibulare	METT 3
fibulare	METT 4
METT 2	HFI D2
METT 3	HFI D3
METT 4	HFI D4
METT 5	HFI D5
METT 1	METT 2
METT 2	METT 3
METT 3	METT 4
METT 4	METT 5
HFI D3	HFII D3
HFI D4	HFII D4
HFI D5	HFII D5
METT 4	METT 5
fibulare	METT 5
fibulare	METT 1
fibulare	PREH PROX
fibulare	PREH DIST
fibulare	HFI D1
fibulare	HFI D2
fibulare	HFI D3
fibulare	HFI D4
fibulare	HFII D4
fibulare	HFI D5
tibiale	HFI D1
fibulare	HFI D1
tibiale	HFI D2
fibulare	HFI D2
tibiale	HFI D3
fibulare	HFI D3
EL Y(H)	HFII D1
METT 1	HFII D1
METT 1	HFI D2
METT 2	HFII D2
METT 2	HFIII D3
METT 3	HFIII D3
tibiale	METT 4
tibiale	HFI D4
tibiale	HFIV D4
METT 4	HFIV D4
METT 5	HFIV D4
METT 5	HFIII D5
PREH PROX	METT 1
EL Y(H)	METT 1
cranium	suprascapula
cranium	scapula
cranium	scapula
V3	scapula
V4	scapula
V3	scapula
V3	scapula
V4	scapula
suprascapula	scapula
coracoid	humerus
suprascapula	humerus
mesosternum	humerus
epicoracoid	humerus
mesosternum	humerus
xiphisternum	humerus
coracoid	humerus
episternum	radioulna
omosternum	radioulna
coracoid	radioulna
clavicle	humerus
procoracoid	humerus
scapula	humerus
omosternum	humerus
scapula	radioulna
humerus	radioulna
humerus	EL Y(F)
humerus	radiale
humerus	palmar sesamoid
radioulna	palmar sesamoid
humerus	radioulna
humerus	CARPAL 3-4-5
humerus	radioulna
humerus	METC 3
humerus	METC 4
humerus	METC 5
radioulna	ulnare
humerus	pararadial
pararadial	radiale
humerus	CARPAL 3-4-5
humerus	ulnare
humerus	radioulna
radioulna	PREP PROX
radioulna	PREP DIST
ulnare	PREP PROX
ulnare	PREP DIST
CARPAL 3-4-5	PREP PROX
CARPAL 3-4-5	PREP DIST
CARPAL 3-4-5	FFII D2
CARPAL 3-4-5	FFI D2
CARPAL 3-4-5	glide metc D2
glide metc D2	FFI D2
CARPAL 3-4-5	METC 2
CARPAL 3-4-5	FFII D3
palmar sesamoid	FFII D3
CARPAL 3-4-5	glide metc D3
glide metc D3	FFI D3
METC 3	FFI D3
CARPAL 3-4-5	METC 3
palmar sesamoid	FFIII D4
palmar sesamoid	FFII D4
palmar sesamoid	glide metc D4
glide metc D4	FFI D4
FFI D4	glide inter FFII-I D4
glide inter FFII-I D4	FFII D4
METC 4	FFI D4
CARPAL 3-4-5	METC 4
palmar sesamoid	FFIII D5
palmar sesamoid	FFII D5
CARPAL 3-4-5	glide metc D5
glide metc D5	FFI D5
palmar sesamoid	glide metc D5
glide metc D5	FFI D5
CARPAL 3-4-5	METC 5
CARPAL 3-4-5	METC 5
CARPAL 3-4-5	FFI D5
palmar sesamoid	METC 5
CARPAL 3-4-5	METC 5
radioulna	METC 5
ulnare	METC 5
METC 5	FFI D5
FFI D5	glide inter FFII-I D5
glide inter FFII-I D5	FFII D5
METC 2	METC 3
METC 3	METC 4
METC 4	METC 5
ulnare	CARPAL 3-4-5
humerus	METC 2
radioulna	METC 2
radioulna	FFII D2
ulnare	FFII D2
EL Y(F)	METC 2
CARPAL 2	METC 2
METC 2	FFII D2
EL Y(F)	METC 2
CARPAL 2	METC 2
ulnare	FFI D3
EL Y(F)	FFII D3
CARPAL 2	FFII D3
radiale	FFII D3
METC 3	FFII D3
ulnare	FFI D4
CARPAL 3-4-5	FFI D4
EL Y(F)	FFII D4
CARPAL 2	FFII D4
radiale	FFII D4
METC 4	FFIII D4
METC 3	FFIII D4
METC 5	FFIII D4
CARPAL 3-4-5	FFI D5
METC 5	FFIII D5
METC 4	FFIII D5
CARPAL 3-4-5	METC 5
METC 4	FFIII D5
CARPAL 3-4-5	METC 5
