# Supplementary material for: Delimiting the boundaries of sesamoid identities under the network theory framework
Source: PeerJ. 2020 Aug 17;8:e9691. doi: 10.7717/peerj.9691 (PMC7439958; doi:10.7717/peerj.9691)
Supplement: Supplemental Information 7 — Table to be used as input in the R code. The table contains the degree values per node. [file peerj-08-9691-s007.csv]

	deg	Cat	Ses
cranium	7	NS	N
atlas	2	NS	N
V2	3	NS	N
V3	5	NS	N
V4	6	NS	N
V5	4	NS	N
V6	4	NS	N
V7	2	NS	N
V8	2	NS	N
sacral vertebra	4	NS	N
urostyle	9	NS	N
ilium	13	NS	N
sacral sesamoid	2	SE	Y
ischium	6	NS	N
pubis	4	NS	N
suprascapula	6	NS	N
cleithrum	2	NS	N
scapula	8	NS	N
clavicle	6	NS	N
coracoid	5	NS	N
episternum	4	NS	N
omosternum	3	NS	N
procoracoid	3	NS	N
epicoracoid	6	NS	N
mesosternum	6	NS	N
xiphisternum	4	NS	N
humerus	21	NS	N
radioulna	13	NS	N
radiale	10	NS	N
ulnare	10	NS	N
EL Y(F)	6	NS	N
PREP PROX	5	NS	N
PREP DIST	4	NS	N
CARPAL 2	4	NS	N
CARPAL 3-4-5	17	NS	N
METC 2	9	NS	N
METC 3	7	NS	N
METC 4	7	NS	N
METC 5	9	NS	N
FFI D2	4	NS	N
FFII D2	5	NS	N
FFI D3	4	NS	N
FFII D3	7	NS	N
FFI D4	6	NS	N
FFII D4	7	NS	N
FFIII D4	5	NS	N
FFI D5	5	NS	N
FFII D5	4	NS	N
FFIII D5	4	NS	N
HFII D1	5	NS	N
HFI D1	11	NS	N
METT 1	11	NS	N
HFII D2	6	NS	N
HFI D2	10	NS	N
METT 2	11	NS	N
HFIII D3	8	NS	N
HFII D3	5	NS	N
HFI D3	10	NS	N
METT 3	9	NS	N
HFIV D4	5	NS	N
HFIII D4	5	NS	N
HFII D4	6	NS	N
HFI D4	8	NS	N
METT 4	13	NS	N
HFIII D5	4	NS	N
HFII D5	4	NS	N
HFI D5	8	NS	N
METT 5	6	NS	N
PREH DIST	4	NS	N
PREH PROX	8	NS	N
EL Y(H)	6	NS	N
TARSAL 1	4	NS	N
TARSAL 2-3	7	NS	N
tibiale	15	NS	N
fibulare	21	NS	N
TIBFIB	28	NS	N
femur	23	NS	N
glide mett D1	2	SG	Y
glide mett D2	2	SG	Y
glide inter HFII-I D3	2	SG	Y
glide mett D3	2	SG	Y
glide inter HFIII-II D4	2	SG	Y
glide inter HFII-I D4	2	SG	Y
glide mett D4	2	SG	Y
glide inter HFII-I D5	2	SG	Y
glide mett D5	2	SG	Y
CARTILAGO SESAMOIDE	6	SE	Y
Ses1 aponeurosis	11	SE	Y
Ses2 aponeurosis	11	SE	Y
OS SESAMOIDES	7	SE	Y
Ses flexor digitorum	6	SE	Y
fascia dorsalis	6	NS	N
Patella	3	SE	Y
Graciella	3	SE	Y
palmar sesamoid	10	SE	Y
pararadial	2	SE	Y
glide metc D2	2	SG	Y
glide metc D3	2	SG	Y
glide metc D4	2	SG	Y
glide inter FFII-I D4	2	SG	Y
glide metc D5	3	SG	Y
glide inter FFII-I D5	2	SG	Y
