# Supplementary material for: Delimiting the boundaries of sesamoid identities under the network theory framework
Source: PeerJ. 2020 Aug 17;8:e9691. doi: 10.7717/peerj.9691 (PMC7439958; doi:10.7717/peerj.9691)
Supplement: Supplemental Information 8 — Table to be used as input in the R code. The table contains the closeness values per node. [file peerj-08-9691-s008.csv]

	clos	Cat	Ses
cranium	0.318611987	NS	N
atlas	0.242788462	NS	N
V2	0.243961353	NS	N
V3	0.314641745	NS	N
V4	0.327922078	NS	N
V5	0.289398281	NS	N
V6	0.282122905	NS	N
V7	0.276712329	NS	N
V8	0.248768473	NS	N
sacral vertebra	0.282122905	NS	N
urostyle	0.327922078	NS	N
ilium	0.379699248	NS	N
sacral sesamoid	0.277472527	SE	Y
ischium	0.320634921	NS	N
pubis	0.315625	NS	N
suprascapula	0.309815951	NS	N
cleithrum	0.241626794	NS	N
scapula	0.315625	NS	N
clavicle	0.265789474	NS	N
coracoid	0.263020833	NS	N
episternum	0.226457399	NS	N
omosternum	0.259640103	NS	N
procoracoid	0.257653061	NS	N
epicoracoid	0.261658031	NS	N
mesosternum	0.306060606	NS	N
xiphisternum	0.303303303	NS	N
humerus	0.342372881	NS	N
radioulna	0.283707865	NS	N
radiale	0.274456522	NS	N
ulnare	0.275956284	NS	N
EL Y(F)	0.267195767	NS	N
PREP PROX	0.232183908	NS	N
PREP DIST	0.231121281	NS	N
CARPAL 2	0.22246696	NS	N
CARPAL 3-4-5	0.282122905	NS	N
METC 2	0.272972973	NS	N
METC 3	0.271505376	NS	N
METC 4	0.272972973	NS	N
METC 5	0.27520436	NS	N
FFI D2	0.223946785	NS	N
FFII D2	0.232183908	NS	N
FFI D3	0.222958057	NS	N
FFII D3	0.229545455	NS	N
FFI D4	0.228506787	NS	N
FFII D4	0.226457399	NS	N
FFIII D4	0.225446429	NS	N
FFI D5	0.225950783	NS	N
FFII D5	0.221006565	NS	N
FFIII D5	0.22246696	NS	N
HFII D1	0.270053476	NS	N
HFI D1	0.281337047	NS	N
METT 1	0.281337047	NS	N
HFII D2	0.274456522	NS	N
HFI D2	0.281337047	NS	N
METT 2	0.282122905	NS	N
HFIII D3	0.278236915	NS	N
HFII D3	0.272972973	NS	N
HFI D3	0.281337047	NS	N
METT 3	0.282913165	NS	N
HFIV D4	0.234338747	NS	N
HFIII D4	0.272237197	NS	N
HFII D4	0.235431235	NS	N
HFI D4	0.281337047	NS	N
METT 4	0.287749288	NS	N
HFIII D5	0.270053476	NS	N
HFII D5	0.227477477	NS	N
HFI D5	0.280555556	NS	N
METT 5	0.235981308	NS	N
PREH DIST	0.273712737	NS	N
PREH PROX	0.278236915	NS	N
EL Y(H)	0.234338747	NS	N
TARSAL 1	0.230593607	NS	N
TARSAL 2-3	0.238207547	NS	N
tibiale	0.289398281	NS	N
fibulare	0.297058824	NS	N
TIBFIB	0.358156028	NS	N
femur	0.356890459	NS	N
glide mett D1	0.222958057	SG	Y
glide mett D2	0.222958057	SG	Y
glide inter HFII-I D3	0.221006565	SG	Y
glide mett D3	0.223946785	SG	Y
glide inter HFIII-II D4	0.217204301	SG	Y
glide inter HFII-I D4	0.221491228	SG	Y
glide mett D4	0.224944321	SG	Y
glide inter HFII-I D5	0.220524017	SG	Y
glide mett D5	0.221006565	SG	Y
CARTILAGO SESAMOIDE	0.271505376	SE	Y
Ses1 aponeurosis	0.280555556	SE	Y
Ses2 aponeurosis	0.281337047	SE	Y
OS SESAMOIDES	0.276712329	SE	Y
Ses flexor digitorum	0.272972973	SE	Y
fascia dorsalis	0.365942029	NS	N
Patella	0.278236915	SE	Y
Graciella	0.27077748	SE	Y
palmar sesamoid	0.27520436	SE	Y
pararadial	0.258974359	SE	Y
glide metc D2	0.221006565	SG	Y
glide metc D3	0.221491228	SG	Y
glide metc D4	0.220524017	SG	Y
glide inter FFII-I D4	0.189138577	SG	Y
glide metc D5	0.225950783	SG	Y
glide inter FFII-I D5	0.186346863	SG	Y
