# Supplementary material for: Delimiting the boundaries of sesamoid identities under the network theory framework
Source: PeerJ. 2020 Aug 17;8:e9691. doi: 10.7717/peerj.9691 (PMC7439958; doi:10.7717/peerj.9691)
Supplement: Supplemental Information 9 — Table to be used as input in the R code. The table contains the betweenness values per node [file peerj-08-9691-s009.csv]

	bet	Cat	Ses
cranium	334.263697	NS	N
atlas	0	NS	N
V2	0	NS	N
V3	0	NS	N
V4	216.8472266	NS	N
V5	0	NS	N
V6	0	NS	N
V7	0	NS	N
V8	0	NS	N
sacral vertebra	0.5	NS	N
urostyle	600.588005	NS	N
ilium	2102.166208	NS	N
sacral sesamoid	0	SE	Y
ischium	248.1264396	NS	N
pubis	175.4835824	NS	N
suprascapula	241.4176998	NS	N
cleithrum	0	NS	N
scapula	112.5985548	NS	N
clavicle	10.8090237	NS	N
coracoid	37.50385276	NS	N
episternum	7.661195286	NS	N
omosternum	20.64080029	NS	N
procoracoid	9.697949063	NS	N
epicoracoid	77.62371403	NS	N
mesosternum	167.7370177	NS	N
xiphisternum	75.93133601	NS	N
humerus	2171.441218	NS	N
radioulna	177.6865744	NS	N
radiale	238.8378415	NS	N
ulnare	320.989015	NS	N
EL Y(F)	90.40473902	NS	N
PREP PROX	10.00735866	NS	N
PREP DIST	5.471644376	NS	N
CARPAL 2	0.616666667	NS	N
CARPAL 3-4-5	210.4546788	NS	N
METC 2	194.9874759	NS	N
METC 3	42.04722222	NS	N
METC 4	18.49493464	NS	N
METC 5	120.1059947	NS	N
FFI D2	20.16635297	NS	N
FFII D2	12.75570705	NS	N
FFI D3	22.17380952	NS	N
FFII D3	35.19493464	NS	N
FFI D4	42.69929972	NS	N
FFII D4	87.35714286	NS	N
FFIII D4	8.541269841	NS	N
FFI D5	8.7	NS	N
FFII D5	135.2285714	NS	N
FFIII D5	2.15	NS	N
HFII D1	77.77670699	NS	N
HFI D1	201.9349259	NS	N
METT 1	6.451262626	NS	N
HFII D2	18.41965031	NS	N
HFI D2	117.0762378	NS	N
METT 2	67.87938705	NS	N
HFIII D3	14.68767703	NS	N
HFII D3	50.57861738	NS	N
HFI D3	146.816998	NS	N
METT 3	29.77865802	NS	N
HFIV D4	26.20989566	NS	N
HFIII D4	177.0372975	NS	N
HFII D4	29.48339993	NS	N
HFI D4	182.9773267	NS	N
METT 4	143.6789864	NS	N
HFIII D5	190.4656431	NS	N
HFII D5	40.05340598	NS	N
HFI D5	127.7119675	NS	N
METT 5	33.3018426	NS	N
PREH DIST	10.44971638	NS	N
PREH PROX	14.5559008	NS	N
EL Y(H)	9.751411364	NS	N
TARSAL 1	3.39963925	NS	N
TARSAL 2-3	14.19993584	NS	N
tibiale	111.4057687	NS	N
fibulare	147.1016084	NS	N
TIBFIB	2110.552298	NS	N
femur	581.7578605	NS	N
glide mett D1	0	SG	Y
glide mett D2	0.308823529	SG	Y
glide inter HFII-I D3	0.466666667	SG	Y
glide mett D3	0.61025641	SG	Y
glide inter HFIII-II D4	0	SG	Y
glide inter HFII-I D4	0.583333333	SG	Y
glide mett D4	0.45	SG	Y
glide inter HFII-I D5	0.726190476	SG	Y
glide mett D5	1.444322344	SG	Y
CARTILAGO SESAMOIDE	4.182918836	SE	Y
Ses1 aponeurosis	61.83728655	SE	Y
Ses2 aponeurosis	56.52808741	SE	Y
OS SESAMOIDES	4.803625906	SE	Y
Ses flexor digitorum	68.81509712	SE	Y
fascia dorsalis	1988.169658	NS	N
Patella	0	SE	Y
Graciella	76.94285714	SE	Y
palmar sesamoid	535.5125307	SE	Y
pararadial	0	SE	Y
glide metc D2	0	SG	Y
glide metc D3	2.041666667	SG	Y
glide metc D4	1.929761905	SG	Y
glide inter FFII-I D4	0	SG	Y
glide metc D5	4.403664799	SG	Y
glide inter FFII-I D5	0	SG	Y
