# Supplementary material for: Delimiting the boundaries of sesamoid identities under the network theory framework
Source: PeerJ. 2020 Aug 17;8:e9691. doi: 10.7717/peerj.9691 (PMC7439958; doi:10.7717/peerj.9691)
Supplement: Supplemental Information 10 — Table to be used as input in the R code. The table contains the Eigen-centrality values per node. [file peerj-08-9691-s010.csv]

	eig	Cat	Ses
cranium	0.010333387	NS	N
atlas	0.000746759	NS	N
V2	0.002204261	NS	N
V3	0.012964063	NS	N
V4	0.038131657	NS	N
V5	0.039467577	NS	N
V6	0.038510474	NS	N
V7	0.029139943	NS	N
V8	0.010426995	NS	N
sacral vertebra	0.038965762	NS	N
urostyle	0.097131749	NS	N
ilium	0.412221976	NS	N
sacral sesamoid	0.026873327	SE	Y
ischium	0.470646937	NS	N
pubis	0.127631724	NS	N
suprascapula	0.006310162	NS	N
cleithrum	0.000961969	NS	N
scapula	0.009840737	NS	N
clavicle	0.001873599	NS	N
coracoid	0.002563134	NS	N
episternum	0.000474249	NS	N
omosternum	0.000746107	NS	N
procoracoid	0.000688739	NS	N
epicoracoid	0.001490061	NS	N
mesosternum	0.011217689	NS	N
xiphisternum	0.012110913	NS	N
humerus	0.008199865	NS	N
radioulna	0.003852599	NS	N
radiale	0.001179144	NS	N
ulnare	0.001566014	NS	N
EL Y(F)	0.000855968	NS	N
PREP PROX	0.000553245	NS	N
PREP DIST	0.000505128	NS	N
CARPAL 2	0.000334621	NS	N
CARPAL 3-4-5	0.002508956	NS	N
METC 2	0.001259226	NS	N
METC 3	0.000998386	NS	N
METC 4	0.001062837	NS	N
METC 5	0.00193122	NS	N
FFI D2	0.000267829	NS	N
FFII D2	0.00056313	NS	N
FFI D3	0.000247028	NS	N
FFII D3	0.000420524	NS	N
FFI D4	0.000390605	NS	N
FFII D4	0.000240753	NS	N
FFIII D4	0.000307899	NS	N
FFI D5	0.000570446	NS	N
FFII D5	0.000110261	NS	N
FFIII D5	0.000303966	NS	N
HFII D1	0.141051801	NS	N
HFI D1	0.337550901	NS	N
METT 1	0.52136887	NS	N
HFII D2	0.201328767	NS	N
HFI D2	0.360166906	NS	N
METT 2	0.423916977	NS	N
HFIII D3	0.283684774	NS	N
HFII D3	0.177427461	NS	N
HFI D3	0.336894084	NS	N
METT 3	0.398599874	NS	N
HFIV D4	0.094491196	NS	N
HFIII D4	0.099670024	NS	N
HFII D4	0.114012621	NS	N
HFI D4	0.296473	NS	N
METT 4	0.4521715	NS	N
HFIII D5	0.089900716	NS	N
HFII D5	0.075761154	NS	N
HFI D5	0.352211744	NS	N
METT 5	0.266770605	NS	N
PREH DIST	0.204706158	NS	N
PREH PROX	0.356928776	NS	N
EL Y(H)	0.212126005	NS	N
TARSAL 1	0.086530598	NS	N
TARSAL 2-3	0.215764963	NS	N
tibiale	0.600991163	NS	N
fibulare	0.732242714	NS	N
TIBFIB	1	NS	N
femur	0.990798704	NS	N
glide mett D1	0.051158375	SG	Y
glide mett D2	0.046701052	SG	Y
glide inter HFII-I D3	0.030633658	SG	Y
glide mett D3	0.043806974	SG	Y
glide inter HFIII-II D4	0.012727215	SG	Y
glide inter HFII-I D4	0.024449056	SG	Y
glide mett D4	0.044590237	SG	Y
glide inter HFII-I D5	0.025490621	SG	Y
glide mett D5	0.036867391	SG	Y
CARTILAGO SESAMOIDE	0.157237285	SE	Y
Ses1 aponeurosis	0.297133046	SE	Y
Ses2 aponeurosis	0.308178883	SE	Y
OS SESAMOIDES	0.21625054	SE	Y
Ses flexor digitorum	0.166849688	SE	Y
fascia dorsalis	0.028143005	NS	N
Patella	0.160059594	SE	Y
Graciella	0.097126995	SE	Y
palmar sesamoid	0.00093626	SE	Y
pararadial	0.000558626	SE	Y
glide metc D2	0.000165389	SG	Y
glide metc D3	0.00016415	SG	Y
glide metc D4	7.90E-05	SG	Y
glide inter FFII-I D4	3.76E-05	SG	Y
glide metc D5	0.000273155	SG	Y
glide inter FFII-I D5	4.05E-05	SG	Y
