# Supplementary material for: Delimiting the boundaries of sesamoid identities under the network theory framework
Source: PeerJ. 2020 Aug 17;8:e9691. doi: 10.7717/peerj.9691 (PMC7439958; doi:10.7717/peerj.9691)
Supplement: Supplemental Information 11 — Table to be used as input in the R code. The table contains the membership of the node to modules. [file peerj-08-9691-s011.csv]

Node ID	Element	Module	color
75	fibulare	M45	“gray”
14	ischium	M34	“gray”
77	femur	M34	“gray”
5	V4	M23	“gray”
11	urostyle	M23	“gray”
65	HFIII D5	homeless	“black”
92	fascia dorsalis	homeless	“black”
19	clavicle	M1	“green”
20	coracoid	M1	“green”
21	episternum	M1	“green”
22	omosternum	M1	“green”
23	procoracoid	M1	“green”
24	epicoracoid	M1	“green”
25	mesosternum	M1	“green”
26	xiphisternum	M1	“green”
27	humerus	M1	“green”
28	radioulna	M1	“green”
29	radiale	M1	“green”
30	ulnare	M1	“green”
31	EL Y(F)	M1	“green”
32	PREP PROX	M1	“green”
33	PREP DIST	M1	“green”
34	CARPAL 2	M1	“green”
35	CARPAL 3-4-5	M1	“green”
36	METC 2	M1	“green”
37	METC 3	M1	“green”
38	METC 4	M1	“green”
39	METC 5	M1	“green”
40	FFI D2	M1	“green”
41	FFII D2	M1	“green”
42	FFI D3	M1	“green”
43	FFII D3	M1	“green”
44	FFI D4	M1	“green”
45	FFII D4	M1	“green”
46	FFIII D4	M1	“green”
47	FFI D5	M1	“green”
48	FFII D5	M1	“green”
49	FFIII D5	M1	“green”
95	palmar sesamoid	M1	“green”
96	pararadial	M1	“green”
97	glide metc D2	M1	“green”
98	glide metc D3	M1	“green”
99	glide metc D4	M1	“green”
100	glide inter FFII-I D4	M1	“green”
101	glide metc D5	M1	“green”
102	glide inter FFII-I D5	M1	“green”
1	cranium	M2	“red”
2	atlas	M2	“red”
3	V2	M2	“red”
4	V3	M2	“red”
16	suprascapula	M2	“red”
17	cleithrum	M2	“red”
18	scapula	M2	“red”
6	V5	M3	“yellow”
7	V6	M3	“yellow”
8	V7	M3	“yellow”
9	V8	M3	“yellow”
10	sacral vertebra	M3	“yellow”
12	ilium	M3	“yellow”
13	sacral sesamoid	M3	“yellow”
15	pubis	M3	“yellow”
93	Patella	M3	“yellow”
94	Graciella	M3	“yellow”
50	HFII D1	M4	“blue”
51	HFI D1	M4	“blue”
52	METT 1	M4	“blue”
53	HFII D2	M4	“blue”
54	HFI D2	M4	“blue”
55	METT 2	M4	“blue”
56	HFIII D3	M4	“blue”
57	HFII D3	M4	“blue”
58	HFI D3	M4	“blue”
59	METT 3	M4	“blue”
69	PREH DIST	M4	“blue”
70	PREH PROX	M4	“blue”
71	EL Y(H)	M4	“blue”
72	TARSAL 1	M4	“blue”
73	TARSAL 2-3	M4	“blue”
74	tibiale	M4	“blue”
76	TIBFIB	M4	“blue”
78	glide mett D1	M4	“blue”
79	glide mett D2	M4	“blue”
80	glide inter HFII-I D3	M4	“blue”
81	glide mett D3	M4	“blue”
87	CARTILAGO SESAMOIDE	M4	“blue”
88	Ses1 aponeurosis	M4	“blue”
89	Ses2 aponeurosis	M4	“blue”
90	OS SESAMOIDES	M4	“blue”
91	Ses flexor digitorum	M4	“blue”
60	HFIV D4	M5	“purple”
61	HFIII D4	M5	“purple”
62	HFII D4	M5	“purple”
63	HFI D4	M5	“purple”
64	METT 4	M5	“purple”
66	HFII D5	M5	“purple”
67	HFI D5	M5	“purple”
68	METT 5	M5	“purple”
82	glide inter HFIII-II D4	M5	“purple”
83	glide inter HFII-I D4	M5	“purple”
84	glide mett D4	M5	“purple”
85	glide inter HFII-I D5	M5	“purple”
